# Supplementary material for: In Silico Study to Predict the Structural and Functional Consequences of SNPs on Biomarkers of Ovarian Cancer (OC) and BPA Exposure-Associated OC
Source: Int J Mol Sci. 2022 Feb 2;23(3):1725. doi: 10.3390/ijms23031725 (PMC8835975; doi:10.3390/ijms23031725)
Supplement: Supplementary file 1 [file ijms-23-01725-s001.zip]

Archive with 1 entries (1 files):
- ijms-1538424-supplementary.pdf
